# Supplementary material for: An Immune-Related Gene Prognostic Index for Triple-Negative Breast Cancer Integrates Multiple Aspects of Tumor-Immune Microenvironment
Source: Cancers (Basel). 2021 Oct 25;13(21):5342. doi: 10.3390/cancers13215342 (PMC8582543; doi:10.3390/cancers13215342)
Supplement: Supplementary file 1 [file cancers-13-05342-s001.zip]

Archive with 1 entries (1 files):
- cancers-1439956-supplementary.pdf
